# Supplementary material for: Transoral Robotic Surgery for Pharyngeal and Laryngeal Cancers—A Prospective Medium-Term Study
Source: J Clin Med. 2021 Mar 2;10(5):967. doi: 10.3390/jcm10050967 (PMC7957508; doi:10.3390/jcm10050967)
Supplement: Supplementary file 1 [file jcm-10-00967-s001.zip]

Archive with 1 entries (1 files):
- video S1.mp4
